# Supplementary material for: Mean platelet volume and total white blood cells as diagnostic biomarkers for acute appendicitis at Omdurman military hospital: a cross-sectional study − 2021
Source: BMC Gastroenterol. 2023 Dec 16;23:444. doi: 10.1186/s12876-023-03091-w (PMC10725578; doi:10.1186/s12876-023-03091-w)
Supplement: Supplementary file 1 — Supplementary Material 1 [file 12876_2023_3091_MOESM1_ESM.xlsx]

## Sheet: Sheet1
male	(10-19)	RIF pain	nausea -Anorexia vomitig	fever	Tenderness	no	no	Rigidity		13- 24								inflamed	11	inflamed	7.2
male	(10-19)	RIF pain		fever	Tenderness	no	no	no	< 12							US		inflamed	13.2	inflamed	6.99
male	(10-19)	RIF pain		fever	Tenderness	no	no	no			> 24							non inflamed	10.2	inflamed	8.7
male	(10-19)	RIF pain		fever	Tenderness	Rebound tenderness	no	no	< 12									inflamed	12	inflamed	7.6
male	(10-19)	RIF pain		fever	Tenderness	Rebound tenderness	no	no			> 24		analgesia					inflamed	12.9	inflamed	7.4
male	(10-19)	RIF pain	nausea -Anorexia vomitig	fever	Tenderness	Rebound tenderness	no	no			> 24		analgesia			US		perforated	14.3	inflamed	8.6
male	(10-19)	RIF pain		fever	Tenderness	Rebound tenderness	no	no			> 24		analgesia			US		inflamed	15	inflamed	6.4
male	(10-19)	RIF pain	nausea -Anorexia vomitig	fever	Tenderness	Rebound tenderness	no	no			> 24					US		appendicular abcese	14.4	inflamed	7.8
male	(10-19)	RIF pain	nausea -Anorexia vomitig	fever	Tenderness	Rebound tenderness	Guarding	Rigidity		13- 24				antispasmodic		US	CT	inflamed	13.9	inflamed	6.2
male	(10-19)	RIF pain	nausea -Anorexia vomitig	fever	Tenderness	Rebound tenderness	Guarding	Rigidity			> 24					US		perforated	15.3	inflamed	8.8
male	(10-19)	RIF pain	nausea -Anorexia vomitig	fever	Tenderness	Rebound tenderness	Guarding	Rigidity			> 24					US		perforated	23.1	inflamed	9.3
male	(10-19)	RIF pain	nausea -Anorexia vomitig	fever	Tenderness	Rebound tenderness	Guarding	Rigidity			> 24					US		perforated	16.2	inflamed	7.9
male	(10-19)	RIF pain	nausea -Anorexia vomitig	fever	Tenderness	Rebound tenderness	Guarding	Rigidity		13- 24						US	CT	inflamed	13	inflamed	6.2
male	(10-19)	RIF pain	nausea -Anorexia vomitig	fever	Tenderness	Rebound tenderness	Guarding	Rigidity			> 24	antibiotics	analgesia	antispasmodic		US		inflamed	14.2	inflamed	7.1
male	(10-19)	RIF pain	nausea -Anorexia vomitig	fever	Tenderness	Rebound tenderness	Guarding	Rigidity			> 24					US		appendicular abcese	20	inflamed	8.8
male	(10-19)	RIF pain	nausea -Anorexia vomitig	fever	no	Rebound tenderness	Guarding	Rigidity			> 24	antibiotics	analgesia			US	CT	appendicular abcese	14	inflamed	9.1
male	(10-19)	RIF pain	nausea -Anorexia vomitig	fever	no	Rebound tenderness	Guarding	Rigidity			> 24	antibiotics	analgesia			US		perforated	11.6	inflamed	7.7
male	(10-19)	RIF pain	nausea -Anorexia vomitig	fever	no	Rebound tenderness	Guarding	Rigidity			> 24					US		perforated	12.1	inflamed	7.2
male	(10-19)	RIF pain	nausea -Anorexia vomitig	fever	no	Rebound tenderness	no	no	< 12							US		non- inflamed	10.7	non- inflamed	7.7
male	(10-19)	RIF pain	no	fever	no	Rebound tenderness	no	no	< 12							US		non- inflamed	10	non- inflamed	8.1
male	(10-19)	RIF pain	no	fever	no	Rebound tenderness	no	no	< 12							US		non- inflamed	9.6	non- inflamed	8.1
male	(10-19)	RIF pain	no	fever	no	no	no	no	< 12				analgesia			US		non inflamed	8.2	inflamed	7.9
male	(10-19)	RIF pain	no	fever	Tenderness	no	no	no	< 12				analgesia			US		non inflamed	6.9	non- inflamed	7.9
male	(10-19)	RIF pain	no	fever	Tenderness	no	no	no	< 12				analgesia			US		non inflamed	9.4	inflamed	6.4
male	(10-19)	RIF pain	no	fever	Tenderness	no	no	no	< 12				analgesia			US		non inflamed	8.9	non- inflamed	8.6
male	(10-19)	RIF pain	nausea -Anorexia vomitig	fever	Tenderness	no	no	no	< 12							US		non- inflamed	7.8	non- inflamed	7.6
male	(10-19)	RIF pain	nausea -Anorexia vomitig	fever	Tenderness	no	no	no	< 12							US		non- inflamed	6.1	non- inflamed	8.4
male	(10-19)	RIF pain	nausea -Anorexia vomitig	fever	Tenderness	no	no	no	< 12							US		inflamed	14.2	inflamed	7.3
male	(10-19)	RIF pain	nausea -Anorexia vomitig	fever	Tenderness	Rebound tenderness	no	no			> 24					US		perforated	14	inflamed	8.1
male	(10-19)	RIF pain	nausea -Anorexia vomitig	fever	Tenderness	Rebound tenderness	no	no			> 24					US		appendicular abcese	20	inflamed	7.9
male	(10-19)	RIF pain	nausea -Anorexia vomitig	fever	Tenderness	Rebound tenderness	no	no			> 24					US		appendicular abcese	14.3	inflamed	8.2
male	(10-19)	RIF pain	nausea -Anorexia vomitig	fever	Tenderness	Rebound tenderness	no	no			> 24					US		appendicular abcese	13.5	inflamed	8.7
male	(10-19)	RIF pain	nausea -Anorexia vomitig	fever	Tenderness	Rebound tenderness	no	no			> 24					US		appendicular abcese	13.4	inflamed	8.9
male	(10-19)	RIF pain	nausea -Anorexia vomitig	fever	Tenderness	no	no	no	< 12							US		perforated	15	inflamed	7.9
male	(10-19)	RIF pain	nausea -Anorexia vomitig	fever	Tenderness	no	no	no	< 12							US		inflamed	9.3	inflamed	6.8
male	(10-19)	RIF pain	nausea -Anorexia vomitig	fever	Tenderness	Rebound tenderness	no	no	< 12									inflamed	12.6	inflamed	6.5
male	(10-19)	RIF pain	nausea -Anorexia vomitig	fever	Tenderness	Rebound tenderness	no	no			> 24					US		inflamed	10.2	inflamed	6.2
male	(10-19)	RIF pain	nausea -Anorexia vomitig	fever	Tenderness	Rebound tenderness	no	no			> 24					US		perforated	13.5	inflamed	7.9
male	(10-19)	RIF pain	nausea -Anorexia vomitig	fever	Tenderness	Rebound tenderness	no	no			> 24		analgesia			US		perforated	12.7	inflamed	8.5
male	(10-19)	RIF pain	nausea -Anorexia vomitig	fever	no	Rebound tenderness	no	no			> 24		analgesia			US		non inflamed	6.4	inflamed	8.4
male	(20-29)	RIF pain	nausea -Anorexia vomitig	fever	no	Rebound tenderness	no	no			> 24		analgesia			US		non inflamed	7	non- inflamed	7.9
male	(20-29)	RIF pain	nausea -Anorexia vomitig	fever	no	Rebound tenderness		no			> 24		analgesia					non inflamed	8.1	inflamed	6.8
male	(20-29)	RIF pain	nausea -Anorexia vomitig	fever	no	Rebound tenderness		no			> 24		analgesia			US		non inflamed	6	non- inflamed	8.6
male	(20-29)	RIF pain	nausea -Anorexia vomitig	fever	no	Rebound tenderness	no	no			> 24					US		non inflamed	10.2	inflamed	7.2
male	(20-29)	RIF pain	nausea -Anorexia vomitig	fever	Tenderness	Rebound tenderness	no	no	< 12							US		inflamed	11.8	inflamed	7.1
male	(20-29)	RIF pain	nausea -Anorexia vomitig	fever	Tenderness	Rebound tenderness	no	no	< 12						Diabetes mellitus	US		inflamed	13.1	inflamed	7.5
male	(20-29)	RIF pain	nausea -Anorexia vomitig	fever	Tenderness	Rebound tenderness	no	no		13- 24						US		inflamed	14	inflamed	7.4
male	(20-29)	RIF pain	nausea -Anorexia vomitig	fever	Tenderness	Rebound tenderness	no	no		13- 24						US		inflamed	12	inflamed	7.2
male	(20-29)	no	nausea -Anorexia vomitig	no	no	Rebound tenderness	no	no		13- 24						US		inflamed	12	inflamed	7.5
male	(20-29)	no	nausea -Anorexia vomitig	no	no	Rebound tenderness	no	no			> 24					US		inflamed	11.9	inflamed	6.9
male	(20-29)	RIF pain	nausea -Anorexia vomitig	fever	Tenderness	Rebound tenderness	no	no			> 24	antibiotics	analgesia	antispasmodic		US		non inflamed	6.6	non- inflamed	8
male	(20-29)	RIF pain	nausea -Anorexia vomitig	fever	Tenderness	Rebound tenderness	no	no			> 24					US		non inflamed	8	non- inflamed	7.9
male	(20-29)	RIF pain	nausea -Anorexia vomitig	fever	Tenderness	Rebound tenderness	no	no			> 24					US		non inflamed	8.1	non- inflamed	9
male	(20-29)	RIF pain	nausea -Anorexia vomitig	fever	Tenderness	Rebound tenderness	no	no			> 24					US		non inflamed	7.1	non- inflamed	8.6
male	(20-29)	RIF pain	nausea -Anorexia vomitig	fever	Tenderness	Rebound tenderness	no	no			> 24	antibiotics	analgesia					non inflamed	7.2	non- inflamed	8.2
male	(20-29)	RIF pain	nausea -Anorexia vomitig	fever	Tenderness	Rebound tenderness	no	no			> 24					US		inflamed	11.2	inflamed	7.4
male	(20-29)	RIF pain	nausea -Anorexia vomitig	fever	Tenderness	Rebound tenderness	no	no			> 24					US		inflamed	13.1	inflamed	6.8
male	(20-29)	RIF pain	nausea -Anorexia vomitig	fever	Tenderness	Rebound tenderness	no	no			> 24		analgesia		Diabetes mellitus	US		inflamed	12.1	inflamed	7.3
male	(20-29)	RIF pain	nausea -Anorexia vomitig	fever	Tenderness	Rebound tenderness	no	no			> 24		analgesia			US		inflamed	11.4	inflamed	7.1
male	(20-29)	RIF pain	nausea -Anorexia vomitig	fever	Tenderness	Rebound tenderness	no	no			> 24		analgesia			US		inflamed	14	inflamed	7.1
male	(20-29)	RIF pain	nausea -Anorexia vomitig	fever	Tenderness	Rebound tenderness	no	no			> 24		analgesia			US		inflamed	12.3	inflamed	7.5
male	(20-29)	RIF pain	nausea -Anorexia vomitig	fever	Tenderness	Rebound tenderness	no	no			> 24					US		inflamed	14.4	inflamed	6.8
male	(20-29)	RIF pain	nausea -Anorexia vomitig	fever	Tenderness	Rebound tenderness	no	no		13- 24						US		inflamed	11.2	inflamed	7.2
male	(20-29)	RIF pain	nausea -Anorexia vomitig	fever	Tenderness	Rebound tenderness	no	no		13- 24					Diabetes mellitus	US		inflamed	10.4	inflamed	6.5
male	(20-29)	RIF pain	nausea -Anorexia vomitig	fever	Tenderness	Rebound tenderness	no	no	< 12							US		inflamed	14.5	inflamed	7.3
male	(20-29)	RIF pain	nausea -Anorexia vomitig	fever	Tenderness	Rebound tenderness	no	no	< 12							US		inflamed	11.2	inflamed	6.5
male	(20-29)	RIF pain	nausea -Anorexia vomitig	fever	Tenderness	Rebound tenderness	no	no	< 12							US		inflamed	12.2	inflamed	7.3
male	(20-29)	RIF pain	nausea -Anorexia vomitig	fever	Tenderness	Rebound tenderness	no	no	< 12				analgesia			US		inflamed	11.1	inflamed	6.9
male	(20-29)	RIF pain	nausea -Anorexia vomitig	fever	Tenderness	no	no	no	< 12							US		inflamed	12.1	inflamed	6.7
male	(20-29)	RIF pain	nausea -Anorexia vomitig	fever	Tenderness	no	no	no	< 12							US		inflamed	11	inflamed	7
male	(30-40)	RIF pain	nausea -Anorexia vomitig	fever	Tenderness	no	no	no	< 12							US		inflamed	13.1	inflamed	6.9
male	(30-40)	RIF pain	nausea -Anorexia vomitig	fever	Tenderness	no	no	no	< 12							US		inflamed	10.3	inflamed	7
male	(30-40)	RIF pain	nausea -Anorexia vomitig	fever	Tenderness	no	no	no	< 12							US		inflamed	9.3	inflamed	7.2
male	(30-40)	RIF pain	nausea -Anorexia vomitig	fever	Tenderness	Rebound tenderness	no	no			> 24		analgesia		HTN	US		inflamed	8	inflamed	6.4
male	(30-40)	RIF pain	nausea -Anorexia vomitig	fever	Tenderness	Rebound tenderness	no	no			> 24					US		inflamed	14.6	inflamed	7.4
female	(10-19)	RIF pain	nausea -Anorexia vomitig	fever	Tenderness	Rebound tenderness	Guarding	Rigidity			> 24					US	CT	inflamed	13.1	inflamed	6.9
female	(10-19)	RIF pain	nausea -Anorexia vomitig	fever	Tenderness	Rebound tenderness	Guarding	Rigidity			> 24	antibiotics		antispasmodic		US	CT	perforated	21.3	inflamed	7.5
female	(10-19)	RIF pain	nausea -Anorexia vomitig	fever	Tenderness	Rebound tenderness	Guarding	Rigidity			> 24	antibiotics		antispasmodic		US	CT	perforated	16.3	inflamed	7.3
female	(10-19)	RIF pain	nausea -Anorexia vomitig	fever	Tenderness	Rebound tenderness	no	no			> 24					US		inflamed	13	non- inflamed	8.5
female	(10-19)	RIF pain	nausea -Anorexia vomitig	fever	Tenderness	no	no	no	< 12							US		inflamed	11	non- inflamed	9.8
female	(10-19)	RIF pain	nausea -Anorexia vomitig	fever	Tenderness	no	no	no	< 12							US		inflamed	11	non- inflamed	8.6
female	(10-19)	RIF pain	nausea -Anorexia vomitig	fever	Tenderness	no	no	no		13- 24						US		inflamed	10	non- inflamed	7.9
female	(10-19)	RIF pain	nausea -Anorexia vomitig	fever	Tenderness	no	no	no		13- 24						US		inflamed	9	non- inflamed	7.4
female	(10-19)	RIF pain	nausea -Anorexia vomitig	fever	Tenderness	Rebound tenderness	no	no		13- 24					Diabetes mellitus	US	CT	inflamed	9.3	inflamed	6.9
female	(10-19)	RIF pain	nausea -Anorexia vomitig	fever	Tenderness	Rebound tenderness	no	no		13- 24						US		perforated	8.7	inflamed	6.6
female	(10-19)	RIF pain	nausea -Anorexia vomitig	fever	Tenderness	Rebound tenderness	no	no		13- 24						US		perforated	11	inflamed	6.9
female	(10-19)	RIF pain	no	fever	Tenderness	Rebound tenderness	no	no		13- 24						US		inflamed	9.7	inflamed	7
female	(10-19)	RIF pain	no	fever	Tenderness	Rebound tenderness	no	no		13- 24						US		inflamed	10.1	inflamed	6.7
female	(10-19)	RIF pain	no	fever	Tenderness	Rebound tenderness	no	no		13- 24					Diabetes mellitus	US	CT	inflamed	9.9	inflamed	6.7
female	(30-40)	RIF pain	no	fever	Tenderness	Rebound tenderness	no	no		13- 24						US		inflamed	10.1	inflamed	7.1
female	(30-40)	RIF pain	no	fever	Tenderness	Rebound tenderness	no	no		13- 24						US		inflamed	11.2	inflamed	7.2
female	(30-40)	RIF pain	nausea -Anorexia vomitig	fever	Tenderness	Rebound tenderness	Guarding	Rigidity			> 24					US	CT	inflamed	14.2	inflamed	6.4
female	(30-40)	RIF pain	nausea -Anorexia vomitig	fever	no	Rebound tenderness	Guarding	no			> 24	antibiotics				US	CT	non-inflamed	10.9	inflamed	6.7
female	(30-40)	RIF pain	nausea -Anorexia vomitig	fever	Tenderness	Rebound tenderness	Guarding	Rigidity			> 24	antibiotics				US	CT	inflamed	12.2	inflamed	7.4
female	(30-40)	RIF pain	nausea -Anorexia vomitig	fever	Tenderness	Rebound tenderness	Guarding	Rigidity			> 24					US		inflamed	11.2	inflamed	6.8
female	(30-40)	RIF pain	nausea -Anorexia vomitig	fever	Tenderness	Rebound tenderness	Guarding	Rigidity			> 24	antibiotics	analgesia			US	CT	inflamed	13.2	inflamed	7.2
female	(30-40)	RIF pain	nausea -Anorexia vomitig	fever	Tenderness	Rebound tenderness	Guarding	Rigidity			> 24					US		inflamed	9	inflamed	7.1
female	(30-40)	RIF pain	nausea -Anorexia vomitig	fever	Tenderness	Rebound tenderness	Guarding	Rigidity			> 24	antibiotics				US	CT	inflamed	9.2	inflamed	6.9
female	(10-19)	RIF pain	nausea -Anorexia vomitig	fever	Tenderness	Rebound tenderness	Guarding	Rigidity			> 24	antibiotics	analgesia			US	CT	perforated	12.1	inflamed	7
female	(20-29)	RIF pain	nausea -Anorexia vomitig	fever	Tenderness	Rebound tenderness	Guarding	Rigidity			> 24	antibiotics	analgesia	antispasmodic		US	CT	inflamed	10.1	inflamed	6.7
female	(20-29)	RIF pain	nausea -Anorexia vomitig	fever	Tenderness	Rebound tenderness	Guarding	Rigidity			> 24	antibiotics	analgesia	antispasmodic		US	CT	inflamed	12.3	inflamed	6.8
female	(20-29)	RIF pain	nausea -Anorexia vomitig	fever	Tenderness	Rebound tenderness	no	no		13- 24						US		inflamed	8.9	inflamed	7.1
female	(20-29)	RIF pain	nausea -Anorexia vomitig	fever	Tenderness	Rebound tenderness	no	no		13- 24				antispasmodic	Diabetes mellitus	US		inflamed	12.2	inflamed	7.2
female	(20-29)	RIF pain	nausea -Anorexia vomitig	fever	Tenderness	Rebound tenderness	Guarding	Rigidity		13- 24		antibiotics	analgesia			US	CT	inflamed	9.9	inflamed	7.5
female	(20-29)	RIF pain	nausea -Anorexia vomitig	fever	Tenderness	Rebound tenderness	Guarding	Rigidity			> 24					US	CT	inflamed	11.2	inflamed	6.7
female	(20-29)	RIF pain	nausea -Anorexia vomitig	fever	no	Rebound tenderness	Guarding	no		13- 24						US		inflamed	10.2	inflamed	7.3
